# Supplementary material for: Serum Short-Chain Fatty Acids in Colorectal Cancer: Diagnostic Performance and Decoupling from Gut Producer Abundance
Source: Cells. 2026 Jun 16;15(12):1096. doi: 10.3390/cells15121096 (PMC13297175; doi:10.3390/cells15121096)
Supplement: Supplementary file 1 [file cells-15-01096-s001.zip]

Archive with 1 entries (1 files):
- cells-4363259-supplementary.pdf
